# Supplementary material for: Amino Acid Homeostasis and Fatigue in Chronic Hemodialysis Patients
Source: Nutrients. 2022 Jul 8;14(14):2810. doi: 10.3390/nu14142810 (PMC9318329; doi:10.3390/nu14142810)
Supplement: Supplementary file 1 [file nutrients-14-02810-s001.zip]

Archive with 1 entries (1 files):
- nutrients-1786245-supplementary.pdf
